# Supplementary material for: Design, synthesis, and physicochemical study of a biomass-derived CO2 sorbent 2,5-furan-bis(iminoguanidine)
Source: iScience. 2021 Mar 4;24(4):102263. doi: 10.1016/j.isci.2021.102263 (PMC7995611; doi:10.1016/j.isci.2021.102263)
Supplement: Table S12. The cartesian coordinates (xyz) for hydrogen bonds on DFT calculation, related to Firure 2 [file mmc2.xlsx]

## Sheet: Sheet1
The cartesian coordinates (xyz) for hydrogen bonds on DFT calculation. Related to Firure 2.
H2O
0 1
O	0	0.098137	0
H	0.694013	-0.393404	0
H	-0.694013	-0.391689	0
CO32-
-2 1
O	-1.23479	-0.37707	-0.001711
O	0.946153	-0.876433	-0.001704
O	0.289855	1.25455	-0.001699
C	-0.001627	-0.001627	0.006818
FuBIGH2(CO3)(H2O)4
0 1
O	4.84962	4.96476	0.305418
O	3.28369	6.42081	0.963943
O	5.40595	7.07684	0.770523
C	4.5113	6.15372	0.671219
O	-3.02026	0.638624	0.36297
N	-5.69099	1.0173	-0.23206
N	-6.99416	1.3069	-0.530308
H	-7.28023	2.139	-0.52632
N	-0.671812	-2.64231	0.921882
H	0.125061	-2.58228	1.29051
N	-1.43643	-1.5332	0.65694
N	-7.42404	-0.962521	-0.753489
H	-7.9768	-1.61885	-0.949144
H	-6.59867	-1.14146	-0.506317
N	-0.504448	-4.92694	0.813095
H	-0.831366	-5.71633	0.602682
H	0.294618	-4.86427	1.17641
N	-9.05794	0.61927	-1.19488
H	-9.6388	-0.00971	-1.39813
H	-9.29408	1.46599	-1.23462
C	-4.94731	2.04278	-0.015393
H	-5.32673	2.91227	-0.065002
C	-3.55507	1.89964	0.300225
C	-7.83424	0.293112	-0.830885
C	-1.21604	-3.8312	0.582732
C	-0.913909	-0.392526	0.912026
H	-0.01818	-0.331883	1.22277
C	-1.41537	2.11739	0.872756
H	-0.574996	2.48939	1.11352
C	-1.70409	0.800368	0.721068
C	-2.61006	2.83073	0.602762
H	-2.72778	3.77292	0.62791
O	3.14359	-0.003729	-1.17902
N	1.14379	-1.76385	-1.79794
N	-0.344801	-4.78125	-2.87611
H	-0.116643	-5.62301	-2.99301
H	-1.15472	-4.51122	-3.08907
N	7.12267	-0.336205	-0.230218
H	7.60191	0.3852	-0.074231
N	0.155803	-2.63374	-2.18964
H	-0.675116	-2.37014	-2.31059
N	5.79556	-0.253573	-0.560306
N	6.93618	-2.63126	-0.444052
H	7.2907	-3.43528	-0.39542
H	6.09564	-2.53498	-0.685949
N	8.93336	-1.65854	0.215131
H	9.32063	-2.44659	0.274495
H	9.38925	-0.929276	0.401158
C	0.850416	-0.51666	-1.77035
H	-0.030262	-0.228207	-1.97907
C	7.66476	-1.57059	-0.154088
C	5.29566	0.927578	-0.593214
H	5.84448	1.68081	-0.409056
N	1.75363	-4.30143	-2.0522
C	1.82341	1.80465	-1.30888
H	1.06	2.35699	-1.42937
C	3.13584	2.23532	-0.979503
H	3.42238	3.1297	-0.836485
C	0.533127	-3.91867	-2.37859
C	3.90251	1.11185	-0.909306
C	1.86883	0.449668	-1.41909
H	2.02543	-5.05685	-2.3793
H	2.37514	-3.67181	-1.74828
O	1.90751	-2.46462	1.93048
O	1.93727	-4.67552	2.06268
O	3.81851	-3.58098	1.58376
C	2.56065	-3.56638	1.8542
O	-2.36634	-3.99002	3.72295
H	-1.5427	-3.76525	3.76994
H	-2.48692	-4.45375	4.49869
O	-3.74384	4.4994	-2.36014
H	-2.90246	4.48949	-2.24572
H	-3.93898	5.03318	-2.99217
O	-6.32378	-1.71543	2.78728
H	-6.46651	-1.85834	3.61314
H	-6.51042	-0.841126	2.70872
O	1.16787	4.72517	0.587457
H	0.56241	5.07378	1.07192
H	1.87939	5.18682	0.647975
O	-4.63703	-2.0094	-0.407802
H	-4.61861	-2.20589	-1.23504
H	-4.3157	-1.2313	-0.294274
O	1.78212	2.35967	2.08237
H	1.55375	3.05722	1.6289
H	1.14538	2.31869	2.71612
O	-4.2459	5.63796	1.74653
H	-4.87493	5.57616	1.11891
H	-4.76225	5.70238	2.44627
O	-1.27433	2.07941	-2.56989
H	-1.19615	2.83975	-2.19825
H	-0.774478	2.04718	-3.25672
FuBIGH2(H2O)42+
2 1
O	5.42707	4.25647	0.235054
O	3.97641	5.8845	0.736016
O	6.15006	6.34561	0.550471
C	5.18288	5.49456	0.498451
O	-2.7796	0.61327	0.412031
N	-5.39588	1.1628	-0.283201
N	-6.66347	1.53445	-0.638423
H	-6.87825	2.38502	-0.7066
N	-0.72879	-2.79567	1.28688
H	0.062488	-2.7726	1.67139
N	-1.39132	-1.65173	0.916192
N	-7.27879	-0.702244	-0.69711
H	-7.88084	-1.32413	-0.856451
H	-6.47679	-0.92856	-0.414396
N	-0.752788	-5.08772	1.35969
H	-1.14078	-5.86163	1.20209
H	0.041007	-5.06263	1.73875
N	-8.76373	0.969054	-1.30394
H	-9.3913	0.376055	-1.47373
H	-8.92662	1.82655	-1.41546
N	-2.55121	-3.93406	0.456918
H	-2.97158	-4.68731	0.283031
H	-2.9242	-3.16416	0.250412
C	-4.57289	2.13731	-0.126252
H	-4.8764	3.02848	-0.253286
C	-3.20457	1.90518	0.237387
C	-7.57977	0.572864	-0.882537
C	-1.36435	-3.95871	1.02594
C	-0.779726	-0.541482	1.09649
H	0.111286	-0.530556	1.42596
C	-1.06646	1.99021	0.849581
H	-0.20284	2.30947	1.08372
C	-1.46218	0.693668	0.792356
C	-2.19077	2.7761	0.492715
H	-2.22898	3.72382	0.44171
O	3.33861	-0.656218	-0.906789
N	1.21055	-2.28872	-1.44213
N	-0.504923	-5.24887	-2.324
H	-0.346309	-6.11321	-2.36918
H	-1.28455	-4.93063	-2.57923
N	7.25484	-1.23983	0.17318
H	7.78997	-0.550374	0.285946
N	0.160946	-3.10237	-1.79222
H	-0.642048	-2.78148	-1.95584
N	5.94658	-1.07434	-0.198424
N	6.87963	-3.52136	0.132436
H	7.16389	-4.3455	0.252754
H	6.05543	-3.37548	-0.139043
N	8.93774	-2.66767	0.76872
H	9.25574	-3.4778	0.899392
H	9.44964	-1.96609	0.910179
C	1.02306	-1.02331	-1.51908
H	0.174416	-0.680588	-1.77344
C	7.68903	-2.50482	0.359302
C	5.54904	0.137715	-0.336202
H	6.15558	0.855279	-0.195921
N	1.609	-4.88014	-1.48267
C	2.17888	1.23898	-1.21209
H	1.46752	1.84118	-1.39573
C	3.51588	1.58457	-0.881285
H	3.87392	2.46075	-0.800081
C	0.432221	-4.425	-1.87088
C	4.18329	0.410745	-0.703519
C	2.11196	-0.119578	-1.21591
H	1.82274	-5.67898	-1.74283
H	2.27503	-4.28187	-1.21148
O	-2.58884	-3.77236	4.13645
H	-1.75031	-3.61335	4.1884
H	-2.76422	-4.16153	4.94215
O	-3.11784	4.29236	-2.6202
H	-2.28286	4.2221	-2.48242
H	-3.25404	4.78859	-3.2967
O	-6.31973	-1.26015	2.92
H	-6.49113	-1.32481	3.75023
H	-6.43018	-0.382414	2.769
O	1.73319	4.34488	0.434137
H	1.14942	4.77963	0.873477
H	2.47975	4.74953	0.478182
O	-4.59794	-1.94497	-0.195537
H	-4.57903	-2.20732	-1.00429
H	-4.21446	-1.18951	-0.133783
O	2.1143	2.06282	2.12369
H	1.95511	2.73866	1.61158
H	1.46336	2.12497	2.7411
O	-3.607	5.7907	1.37089
H	-4.22585	5.73146	0.732991
H	-4.13047	5.95285	2.0492
O	-0.857756	1.66771	-2.57468
H	-0.723355	2.44608	-2.26095
H	-0.348277	1.53993	-3.24306
FuBIGH2(CO3)(H2O)3
0 1
O	4.57679	5.05383	0.326285
O	2.96504	6.4595	0.983711
O	5.06711	7.18024	0.800278
C	4.20123	6.23075	0.694674
O	-3.15838	0.490853	0.340686
N	-5.8372	0.79035	-0.263005
N	-7.14748	1.04129	-0.565141
H	-7.45868	1.86432	-0.559521
N	-0.713508	-2.7192	0.897679
H	0.079843	-2.63627	1.26945
N	-1.51046	-1.63291	0.633496
N	-7.50751	-1.23936	-0.797253
H	-8.0394	-1.91149	-0.997076
H	-6.67799	-1.39402	-0.547604
N	-0.47652	-4.99733	0.782124
H	-0.778579	-5.79557	0.567948
H	0.318962	-4.91167	1.1486
N	-9.18704	0.293623	-1.23958
H	-9.74782	-0.351999	-1.44701
H	-9.44861	1.13292	-1.27745
N	-2.41665	-3.98925	0.007594
H	-2.75363	-4.76945	-0.220576
H	-2.87948	-3.25321	-0.128607
C	-5.12576	1.83718	-0.040269
H	-5.53121	2.69493	-0.08847
C	-3.73097	1.73528	0.28004
C	-7.95533	0.003509	-0.872106
C	-1.22019	-3.92291	0.552672
C	-1.02371	-0.477777	0.894204
H	-0.131359	-0.391039	1.20846
C	-1.60094	2.01589	0.861196
H	-0.773112	2.4124	1.10627
C	-1.84902	0.691237	0.70418
C	-2.81574	2.69357	0.589087
H	-2.96208	3.63168	0.616846
O	3.02764	0.040881	-1.18053
N	1.0844	-1.777	-1.81254
N	-0.308068	-4.83452	-2.90597
H	-0.054057	-5.66859	-3.02475
H	-1.12504	-4.58847	-3.12105
N	7.01152	-0.173947	-0.21807
H	7.46809	0.561134	-0.057976
N	0.124677	-2.67514	-2.21071
H	-0.713414	-2.43645	-2.33388
N	5.68371	-0.130494	-0.552804
N	6.89552	-2.47288	-0.440017
H	7.2741	-3.26593	-0.392673
H	6.05332	-2.40131	-0.684713
N	8.85989	-1.44225	0.229704
H	9.27066	-2.21838	0.287953
H	9.29276	-0.700119	0.419777
C	0.753228	-0.539376	-1.782
H	-0.135038	-0.277065	-1.99305
C	7.59054	-1.39157	-0.143926
C	5.14834	1.03506	-0.583743
H	5.67338	1.80396	-0.395117
N	1.77186	-4.29405	-2.07275
C	1.65368	1.80881	-1.30943
H	0.874305	2.33815	-1.43096
C	2.95125	2.27799	-0.973798
H	3.21	3.18016	-0.826827
C	0.541488	-3.94739	-2.40242
C	3.75139	1.17805	-0.904396
C	1.74058	0.456212	-1.42385
H	2.06763	-5.03978	-2.40128
H	2.37288	-3.64689	-1.76449
O	1.85558	-2.46676	1.9164
O	1.95193	-4.67616	2.04155
O	3.8008	-3.52348	1.57315
C	2.54212	-3.54793	1.83897
O	-2.37646	-4.12705	3.68807
H	-1.56019	-3.87756	3.73885
H	-2.48571	-4.59681	4.46186
O	-3.98894	4.337	-2.37258
H	-3.14806	4.35222	-2.25508
H	-4.19789	4.86672	-3.0036
O	-6.39768	-1.97039	2.74512
H	-6.53899	-2.12034	3.56998
H	-6.61048	-1.1019	2.66869
O	0.903005	4.70175	0.593906
H	0.285509	5.03022	1.07725
H	1.59997	5.18457	0.658552
O	1.58335	2.35098	2.08342
H	1.33556	3.0428	1.63137
H	0.945863	2.28859	2.71468
O	-4.5401	5.44607	1.73586
H	-5.1647	5.36732	1.10572
H	-5.06069	5.49245	2.43388
O	-1.4464	1.99373	-2.58101
H	-1.39267	2.75484	-2.20662
H	-0.943331	1.97897	-3.26608
