# Supplementary material for: Design, synthesis, and physicochemical study of a biomass-derived CO2 sorbent 2,5-furan-bis(iminoguanidine)
Source: iScience. 2021 Mar 4;24(4):102263. doi: 10.1016/j.isci.2021.102263 (PMC7995611; doi:10.1016/j.isci.2021.102263)
Supplement: Table S13. The cartesian coordinates (xyz) for all optimized structures on DFT calculation, related to Figure 4 [file mmc3.xlsx]

## Sheet: Sheet1
The cartesian coordinates (xyz) for all optimized structures on DFT calculation. Related to Figure 4.
CO32-
C	0	0	-3.5e-05
O	0	0	1.31331
O	0	1.1373	-0.656643
O	0	-1.1373	-0.656643
H2CO3
C	0	0.146576	0
O	1.24899	-0.342705	0
O	-0.909708	-0.865751	0
O	-0.267668	1.3184	0
H	1.21143	-1.3109	0
H	-1.78435	-0.448103	0
DMSO
O	2.6e-05	1.50783	0.389378
C	-1.36048	-0.823895	0.180193
H	-1.32216	-1.79928	-0.312802
H	-1.26853	-0.929012	1.26453
H	-2.29886	-0.320962	-0.061117
C	1.36045	-0.823934	0.180192
H	1.2685	-0.929036	1.26453
H	1.3221	-1.79933	-0.312793
H	2.29885	-0.321029	-0.061127
S	2e-06	0.245188	-0.44116
FuBIG
O	0	1.17324	4e-06
N	2.60953	0.128944	0.025861
N	5.32912	-2.08494	0.148182
N	-3.94299	-0.237861	-0.037405
N	3.94299	-0.237861	0.037406
N	-2.60953	0.128945	-0.025858
N	-3.05204	-2.43095	0.256715
N	-5.32912	-2.08494	-0.148187
C	2.4165	1.40433	0.012959
C	-4.07189	-1.53857	0.023543
C	-2.4165	1.40433	-0.012953
N	3.05204	-2.43095	-0.25672
C	0.708485	3.30485	0.003108
C	-0.708484	3.30485	-0.003118
C	4.07189	-1.53857	-0.023545
C	-1.1017	1.98298	-0.005557
C	1.1017	1.98298	0.005561
H	6.04871	-1.37344	0.168347
H	5.54664	-2.85659	-0.469842
H	-2.14999	-1.96747	0.193279
H	-3.11927	-3.30756	-0.242316
H	-6.04871	-1.37343	-0.168346
H	-5.54665	-2.85658	0.469852
H	3.25616	2.10505	0.008665
H	-3.25616	2.10505	-0.008658
H	3.11926	-3.30755	0.242335
H	1.37005	4.15916	0.006264
H	-1.37005	4.15916	-0.006279
H	2.14999	-1.96746	-0.193284
FuBIGH22+
O	0	1.05795	-9e-06
N	-2.70604	0.093091	-0.000115
N	-5.70903	-1.83674	5e-05
N	4.04559	-0.220166	0.000691
N	-4.04559	-0.220166	-0.000345
N	2.70604	0.093091	0.000313
N	3.46048	-2.44915	-0.002307
N	5.70903	-1.83674	0.00082
C	-2.42754	1.35222	-0.00047
C	4.41094	-1.52008	-0.000245
C	2.42754	1.35222	0.000474
N	-3.46048	-2.44915	0.001156
C	-0.705635	3.20244	-0.000296
C	0.705635	3.20244	2.6e-05
C	-4.41094	-1.52008	0.000302
C	1.09307	1.87782	0.000191
C	-1.09307	1.87782	-0.0003
H	-6.43271	-1.13278	-0.000754
H	-6.01345	-2.79941	0.00061
H	4.75735	0.50698	0.000377
H	-4.75735	0.50698	-0.000739
H	2.49809	-2.13766	-0.003287
H	3.67461	-3.43453	-0.001396
H	6.43271	-1.13278	0.003935
H	6.01345	-2.79941	-0.001232
H	-3.20733	2.12081	-0.000882
H	3.20733	2.12081	0.000834
H	-3.67461	-3.43453	0.001621
H	-1.36188	4.06112	-0.000492
H	1.36188	4.06112	0.000126
H	-2.49808	-2.13766	0.001418
2FuBIG-DMSO
O	-4.75489	-0.755036	1.2217
N	-3.27469	1.22002	-0.120833
N	-2.48961	2.22048	-0.653741
N	-7.81064	-3.49406	0.382715
N	-6.81388	-2.55205	0.563086
N	-3.77778	1.79365	-2.60684
N	-9.22467	-4.37343	-1.22163
N	-1.92685	3.22815	-2.65669
N	-8.08733	-2.3906	-1.71366
C	-3.064	0.982368	1.12958
C	-3.78585	-0.026463	1.8533
C	-2.74202	2.39497	-1.9338
C	-8.33548	-3.39859	-0.812012
C	-6.31689	-2.53603	1.75346
C	-4.6291	-1.46867	3.34782
C	-5.26689	-1.63373	2.1364
C	-3.67747	-0.434392	3.16628
H	-4.20423	1.06207	-2.04653
H	-3.60039	1.55622	-3.57247
H	-9.47306	-4.99793	-0.464838
H	-10.026	-4.03025	-1.73632
H	-1.29353	3.78949	-2.07205
H	-2.38922	3.74676	-3.3921
H	-7.30211	-1.82216	-1.40913
H	-8.06307	-2.67143	-2.68443
H	-2.31068	1.53785	1.69592
H	-6.6795	-3.21658	2.52893
H	-4.8316	-2.03038	4.24837
H	-2.99006	-0.033158	3.89704
O	5.50767	-0.36527	0.722196
N	6.60584	-2.87533	0.102839
N	7.23521	-4.09443	-0.078706
N	2.70735	2.27412	-0.904537
N	3.62016	1.35885	-0.434834
N	6.0594	-4.07204	-2.1543
N	1.29959	2.67383	-2.70049
N	7.24442	-5.95997	-1.44528
N	2.28641	0.566674	-2.50582
C	6.99402	-2.23514	1.15335
C	6.45432	-0.954479	1.51558
C	6.84344	-4.66205	-1.19009
C	2.12412	1.83437	-2.00608
C	4.19473	1.67407	0.676591
C	5.90427	1.00461	2.45684
C	5.17558	0.828482	1.29884
C	6.72716	-0.141284	2.59492
H	5.66828	-3.19974	-1.80923
H	5.39719	-4.68633	-2.60853
H	1.04242	3.51582	-2.18254
H	0.486074	2.23874	-3.11939
H	7.93243	-6.27848	-0.774681
H	7.50892	-6.14173	-2.40542
H	3.04646	0.079129	-2.04193
H	2.25408	0.481342	-3.51143
H	7.75697	-2.64774	1.81963
H	3.9631	2.607	1.19906
H	5.84594	1.85965	3.11493
H	7.43475	-0.356415	3.38278
C	1.50619	4.69585	1.17119
H	2.37196	4.39404	0.580245
H	1.35348	5.77686	1.12891
H	1.61069	4.34996	2.20345
C	-1.23253	4.5719	1.41383
H	-2.16251	4.17403	1.00599
H	-1.10361	4.25286	2.452
H	-1.19977	5.66098	1.33096
S	0.093019	3.8574	0.385392
O	-0.04579	4.57896	-0.97369
2FuBIG-DMSO
O	6.87073	-1.20289	-0.009997
N	4.56825	0.392728	-0.032109
N	3.37228	1.0771	-0.045005
N	11.0236	-0.703958	0.179109
N	9.64351	-0.765584	0.118944
N	4.76294	2.98196	-0.209015
N	12.7781	0.785281	0.39813
N	2.45373	3.19025	0.102836
N	10.6488	1.63996	-0.053415
C	4.4648	-0.892805	-0.092874
C	5.61878	-1.74757	-0.082677
C	3.5395	2.38708	-0.049528
C	11.4384	0.537287	0.172244
C	9.17477	-1.96517	0.044785
C	7.09044	-3.43682	-0.099185
C	7.76552	-2.23672	-0.020323
C	5.7095	-3.12209	-0.139242
H	1.93395	0.32768	-0.089605
H	5.51769	2.30641	-0.137978
H	4.9023	3.85267	0.28292
H	13.3225	-0.067811	0.410302
H	13.1821	1.51066	-0.180748
H	1.54308	2.71668	0.072632
H	2.49906	4.09387	-0.344803
H	9.66522	1.38584	-0.03185
H	10.8912	2.46487	0.478179
H	3.49652	-1.39644	-0.154887
H	9.83864	-2.83396	0.028725
H	7.54615	-4.41612	-0.124358
O	-1.09149	-0.259281	-0.12526
O	-9.9e-05	1.71666	-0.05899
O	1.09169	-0.259219	-0.118584
C	1.6e-05	0.467639	-0.097812
H	4.87578	-3.80657	-0.20155
O	-6.87031	-1.20352	0.011528
N	-9.64351	-0.76478	0.126491
N	-11.0237	-0.702555	0.182918
N	-3.37254	1.07657	-0.059458
N	-4.56832	0.392131	-0.036276
N	-10.6495	1.6364	-0.095884
N	-2.45497	3.19231	0.052778
N	-12.7792	0.789985	0.368995
N	-4.76314	2.97776	-0.262103
C	-9.17421	-1.96541	0.076873
C	-7.76475	-2.23767	0.019822
C	-11.439	0.538118	0.150461
C	-3.54009	2.38621	-0.088214
C	-4.46431	-0.894287	-0.072198
C	-5.70822	-3.12448	-0.077649
C	-5.61804	-1.7491	-0.04796
C	-7.08914	-3.43885	-0.034086
H	-1.93402	0.32741	-0.098864
H	-9.66584	1.38327	-0.067541
H	-10.8932	2.47174	0.418525
H	-1.5442	2.71831	0.037539
H	-2.49815	4.08701	-0.412588
H	-13.3233	-0.062949	0.397351
H	-13.1826	1.50339	-0.225046
H	-5.51796	2.30335	-0.18154
H	-4.90436	3.85709	0.213695
H	-9.83775	-2.8346	0.076687
H	-3.49573	-1.39868	-0.122272
H	-4.87417	-3.80978	-0.124825
H	-7.5445	-4.41862	-0.040864
